# Supplementary material for: Influence of Staphylococcus aureus Strain Background on Sa3int Phage Life Cycle Switches
Source: Viruses. 2022 Nov 8;14(11):2471. doi: 10.3390/v14112471 (PMC9694928; doi:10.3390/v14112471)
Supplement: Supplementary file 1 [file viruses-14-02471-s001.zip]

Archive with 4 entries (4 files):
- Suppl. Table S3 TSS with gene expression.xlsx
- Suppl. Table S4 - Mastertable RNAseq phage.xlsx
- Supplementary Figures.pdf
- Supplementary Tables.pdf
