# Supplementary material for: Influence of Staphylococcus aureus Strain Background on Sa3int Phage Life Cycle Switches
Source: Viruses. 2022 Nov 8;14(11):2471. doi: 10.3390/v14112471 (PMC9694928; doi:10.3390/v14112471)
Supplement: Supplementary file 1 [file viruses-14-02471-s001.zip › Suppl. Table S3 TSS with gene expression.xlsx]

## Sheet: TSS with strains and conditions
					8235-4 phi13kan				MW2c phi13kan
TSS number	Neighbouring gene	direction to neighbouring gene	orientation of TSS on prophage	Sequence -50 nt upstream + TSS (51 nt)	-MMC	gene expression RPKM	+MMC	gene expression RPKM	-MMC	gene expression RPKM	+MMC	gene expression RPKM	TSS number	potential gene according to direction and position
1	SAOUHSC_02239 int3	antisense	lytic	TGAGTGTGTCTTAATGCGTGCGATGTAATAATTGGTATATTATTGACTCTA	x	164.757			x	53.9427			1	SAOUHSC_02238 OrfC
2	SAOUHSC_02239 int3	antisense	lytic	AATTTTTCTTGTTCTGACTTCGTAGGTTTTCCGGCTTTATAATTAACTTTA	x	164.757							2	SAOUHSC_02238 OrfC
3	SAOUHSC_02237	sense	lysogenic	AACCATTCACTTATGAGTTACCTAAAGATTTATCGTCACATAATGCGCGTA					x	27.9938	x	68.1538	3
4	SAOUHSC_02236	sense	lysogenic	TAATGGGCAAAGTTGTATTGTGATTAATAACGTATATTTAGCGCTTTAATA			x	79.0687			x	56.8783	4
5	SAOUHSC_02235 cI-repressor	sense	lysogenic	TTATGAACTTTTTTGTTGAATTTTTGTTCAACAAGCTTTATTATGAAGTTA	x	29.3438	x	96.9183	x	26.7522	x	53.3147	5
6	SAOUHSC_02234 repressor-like	sense	lytic	TCATGAATTTTTGTATTGACTTGATTCAAAACAAGGTGTAAAGTATAGTTA	x	13.8101	x	1033.69	x	12.4692	x	1555.77	6
7	SAOUHSC_02232	antisense	lytic	TGAAAAAGTTAGACGAAAAAATCAACGCCACTCCAATTAAAGAGTGACGGA			x	84.3437					7	SAOUHSC_02229
8	SAOUHSC_02232	antisense	lytic	AATGTTTAAGGTTTTAAATGATATAAAAACTTCTTTAAAAAACCATCCTTG							x	219.365	8	SAOUHSC_02229
9	SAOUHSC_02232	sense	lysogenic	AAAGTCACTACCAACAAAGGAATCTATATAAAGCCTGTTATCATAGAATCG							x	108.991	9
10	SAOUHSC_02232	sense	lysogenic	GTTTTTAATGCTTGCATATTGTTTATGCTCCTTTCGTGTATAATGTTGTTA	x	549.439	x	310.155	x	152.255	x	108.991	10
11	SAOUHSC_02229	sense	lytic	GAAATCGCAATAAGTGCAAGAGAGTTATATAAAGCTTTGGAAGTTAAAAAG							x	219.365	11
12	SAOUHSC_02226	sense	lysogenic	CGTTTAAAATATGTGGCATTTCTATCTTTCCTTTCGTGTATAATGTTGTTA	x	83.0516	x	76.4218	x	79.4725	x	32.971	12
13	SAOUHSC_02226	sense	lysogenic	TCTTGCGTTAAATCTCCAGCGATTAAAATTCTCATCTGGGTAATGCACAAT							x	32.971	13
14	SAOUHSC_02223	sense	lytic	AATTGTACTTATGCCGTTTCTATACTTCACTACTGCATGGTCGATTGCGGG			x	46.7393					14
15	SAOUHSC_02223	antisense	lysogenic	CATTAATTACTTTTTGACATACATCGCCAATTTTGTAGTACATTGTTGACA	x	83.0516	x	76.4218	x	79.4725	x	32.971	15	SAOUHSC_02226
16	SAOUHSC_02223	antisense	lysogenic	AATATGTCTAATGCTGTGTATAGATCATTCTCATCTGTTATATTTATACCG	x	83.0516	x	76.4218	x	79.4725	x	32.971	16	SAOUHSC_02226
17	SAOUHSC_02219	sense (located on gene)	lytic	CCGCAACTGTGTAATTTGTGGAAAGCCTCACGCAGACCTAGCGCATTATGA			x	2.8923			x	2.81628	17	SAOUHSC_02217
18	SAOUHSC_02218	antisense	lytic	GAATAGACTAAGAATAATAAAAATAGCACTCCTAATCGTCATCTTGGCGGA			x	2.8923					18	SAOUHSC_02217
19	SAOUHSC_02218	antisense	lytic	AAAAATAGCACTCCTAATCGTCATCTTGGCGGAAGAGATTAGAAGCGCTAA	x	0.894053	x	2.8923	x	0.914812	x	2.81628	19	SAOUHSC_02217
20	SAOUHSC_02218	sense	lysogenic	GGGGTGAATAAAATATGGAAAAACCTTATATGTTAACATATGATTTAAACT			x	16214.3					20
21	SAOUHSC_02218	sense	lysogenic	AAACTCTAAATGTTGCCATTTCGTTATCTCCTTTCTGGTATAATTTTGTTA	x	24250.6	x	16214.3	x	4384.63	x	2474.9	21
22	SAOUHSC_A02094	sense	lysogenic	TGCAAGTTATAAAGTATATTTACTATATCTTTTACTCTAGAATAAAAATTG	x								22
23	SAOUHSC_02199	sense	lytic	AGTTCGGACTAATTTTGATGCTACATATTGTTTTTTATTATAATTGCTGTG			x	13.6208			x	22.0037	23
24	SAOUHSC_02194 portal	antisense	lysogenic	TCACTATAATTAATTTGGCCGTTCACTGTCACCCTAATTGGCATGCGCGCC							x		24	-
25	SAOUHSC_02194 portal	sense (located on gene)	lytic	GAATTTAACGTTCAGAAAGACATCCGAAATAGAATTGAAATCAGACGCAAG							x	81.3276	25	SAOUHSC_02191 mcp
26	SAOUHSC_02191 mcp	sense	lytic	TAAAAAAGAATTAGAAATAAGACTAAAGAAACACTCTATATTAAATAATAT			x	8.60054					26
27	SAOUHSC_02189	antisense	lysogenic	AAGCAATACGGTTTTCAAAATAGTAACTTGCTAAAGGGTATATAGCACGAG							x		27	-
28	SAOUHSC_02187	sense	lytic	GAAATCCGATGAAACCGAAGACGAAAATATTATACTCTTGTTTCGCTTGCA							x	27.8613	28
29	SAOUHSC_02180	antisense	lysogenic	TTTCTTGATTCTTAGTTGTTGTTCTTTGATAACAGGGATAAGATGAATCCA	x		x		x				29	-
30	SAOUHSC_02176	sense	lytic	CTTCGGTACTGACTTTTTATTTATTGTTGTAATTATGGTAATATGCAGAAG	x	6720.08	x	6617.14	x	3849.94	x	4354.6	30
31	SAOUHSC_02174 holin	sense	lytic	TCGCTAACTTTGGCTGGTTTCGATGGTTAAATGGTTATTAATTTAATCTTT					x	0.225111			31
32	SAOUHSC_02174 holin	sense	lytic	AATAGCCACCGTCTTTTTAACGGGCTCATTAGGGTAACATGTTTGCGCATG							x	37.468	32
33	SAOUHSC_02175	sense	lysogenic	TAATAAGCCGTCTATTTGATATTTATATTATGGTGTGTTAATTTATATATA	x	1281.44	x	314.733	x	79.1278	x	70.7523	33
34	SAOUHSC_02173 amidase	sense (located on gene)	lytic	AAGCAGTCGGTAAATCTGCAAGTAAAATAACAGTTGGAAGTAAAGCGCCTT							x	206.892	34	SAOUHSC_02171 sak
35	SAOUHSC_02173 amidase	sense (located on gene)	lytic	AGTCGGTAAATCTGCAAGTAAAATAACAGTTGGAAGTAAAGCGCCTTATAA							x	206.892	35	SAOUHSC_02171 sak
36	SAOUHSC_02171 sak	sense	lytic	CTTTTAATATTTTATTGATTTTTAATATTTTTTCGATATAAAATGAAGTTG	x	3969.99	x	1926.05	x	164.552	x	206.892	36
37	SAOUHSC_02171 sak	sense	lytic	TGTTAGCTATAAAAAGAGATAAATAAAAACAAATATATTATATTTGGAGGA	x	3969.99							37
38	SAOUHSC_02171 sak	sense	lytic	ATAAAAAGAGATAAATAAAAACAAATATATTATATTTGGAGGAAGCGCCAT			x	1926.05					38
39	SAOUHSC_02171 sak	sense (located on gene)	lytic	TGCATCAAGTTCATTCGACAAAGGAAAATATAAAAAAGGCGATGACGCGAG			x	33.8714					39	SAOUHSC_02170
40	SAOUHSC_02171 sak	antisense	lysogenic	AGTCACATTTACCATCAAATACGGGCCTGTTGGTTCAAAATAACTCGCGTC	x				x				40	-
41	SAOUHSC_02171 sak	sense (located on gene)	lytic	TGCGACAGCATATAAAGAGTTTAGAGTAGTTGAATTAGATCCAAGCGCAAA	x	36.8962	x	33.8714			x	39.5778	41	SAOUHSC_02170
42	SAOUHSC_02171 sak	antisense	lysogenic	CTTCTTTTTTCTTATTCTTATCATAATAAGTGACTTCGATCTTTGCGCTTG	x		x		x		x		42	-
43	SAOUHSC_02171 sak	antisense	lysogenic	TATAATAACCTTTGTAATTAAGTTGAATCCAGGGTTTTTAATATGCTCTGA	x		x						43	-
44	orphan			CTAATCAGATATTAGGTGACTTATGGGGAGAAATCAGTTAGGATGAAAAAG	x				x				44
45	orphan			ATAATCCTTTTTTAGGCAGGTACTTCGGTACTTGCCTATTTTTTTATGTTA			x						45
46	orphan			TTAGGCAGGTACTTCGGTACTTGCCTATTTTTTTATGTTATAATCTTTCTA	x		x		x		x		46
47	orphan			TTGTATGTTATAGCTAGCTTTCGGGCTAGTTTTTTGTTATGATGTGTTACA	x		x		x		x		47
48	orphan			ATCATAACAAAAAACTAGCCCGAAAGCTAGCTATAACATACAATCTAAAAA			x				x		48
49	SAOUHSC_02170	sense	lytic	TACTACTCCCTCGTAGTATATATGACTTTAGCATTCCCGTATAATAGTTTAC			x	33.8714			x	39.5778	49
50	SAOUHSC_02170	sense	lytic	CATTCCCGTATAATAGTTTACGGGGTGCTTTTTATGTTATAATTAACTGTA	x	36.8962	x	33.8714	x	43.7637	x	39.5778	50
51	KanaR	sense (located on gene)	lytic	GTGGATTGCGAAAACTGGGAAGAAGACACTCCATTTAAAGATCCGCGCGAG							x	4.33862	51	SAOUHSC_02165
52	KanaR	antisense	lysogenic	AGTTCCTCTTCGGGCTTTTCCGTCTTTAAAAAATCATACAGCTCGCGCGGA	x				x				52	-
53	SAOUHSC_02166	sense	lysogenic	TATTTTTTATTTTCTACACTTCTGTGTTTTACTTTTGTTAAAATATATAGG	x	173.823							53
54	SAOUHSC_02164	antisense	lytic	AAATGAGTTAATGAGTTGACTATAACTAATAAGATATTAATTATATTTGTA	x		x		x		x		54	-
55	SAOUHSC_02164	antisense	lytic	TCTATTATTAATTTCTTGACTTCTTTTTAAAGATTTATTACTTTTACATTC	x								55	-
56	SAOUHSC_02164	sense	lysogenic	TATAATAATATTGCTTGACATATCAAACTAGATAGTACTATTTTGAATATA	x	78.0063	x	87.172	x	73.3668	x	35.0056	56
57	SAOUHSC_02164	sense	lysogenic	TATAATAAATTAGAGTAGACAACTCAGAATTCCAATTTTATAATAATATTG	x	78.0063	x	87.172	x	73.3668	x	35.0056	57
