# Supplementary material for: Influence of Staphylococcus aureus Strain Background on Sa3int Phage Life Cycle Switches
Source: Viruses. 2022 Nov 8;14(11):2471. doi: 10.3390/v14112471 (PMC9694928; doi:10.3390/v14112471)
Supplement: Supplementary file 1 [file viruses-14-02471-s001.zip › Suppl. Table S4 - Mastertable RNAseq phage.xlsx]

## Sheet: allgenes
MW2vs8325 gene locus	Chromosome	Region	Log₂ fold change MW2vs8325 uninduced	Fold change MW2vs8325 uninduced	FDR p-value MW2vs8325 uninduced	Log₂ fold change MW2vs8325 induced	Fold change MW2vs8325 induced	FDR p-value MW2vs8325 induced	Log₂ fold change 8325 inducedvscontrol	Fold change 8325 inducedvscontrol	FDR p-value 8325 inducedvscontrol	Log₂ fold change MW2 inducedvscontrol	Fold change MW2 inducedvscontrol	FDR p-value MW2 inducedvscontrol	1-8325-4DF-phi-13Kana-delta-rep_unassigned (GE) RPKM uninduced	2-8325-4DF-phi-13Kana-delta-rep_unassigned (GE) RPKM uninduced	3-8325-4DF-phi-13Kana-delta-rep_unassigned (GE) RPKM uninduced	4-8325-4DF-phi-13Kana-delta-rep_unassigned (GE) RPKM induced	5-8325-4DF-phi-13Kana-delta-rep_unassigned (GE) RPKM induced	6-8325-4DF-phi-13Kana-delta-rep_unassigned (GE) RPKM induced	10-MW2c-phi-13Kana-delta-rep_unassigned (GE) RPKM uninduced	11-MW2c-phi-13Kana-delta-rep_unassigned (GE) RPKM uninduced	12-MW2c-phi-13Kana-delta-rep_unassigned (GE) RPKM uninduced	7-MW2c-phi-13Kana-delta-rep_unassigned (GE) RPKM induced	8-MW2c-phi-13Kana-delta-rep_unassigned (GE) RPKM induced	9-MW2c-phi-13Kana-delta-rep_unassigned (GE) RPKM induced
SAOUHSC_02163 hlb-1	NCTC8325-4phi13Kana-CLCsRNAphi13	1943169..1943366	-4.26015	-19.1617	0	-3.91255	-15.0589	0	-0.462447	-1.37788	0.360645	-0.0890242	-1.06365	0.854727	35.1209	42.1272	42.1527	25.7478	22.4664	24.1216	4.10969	3.27014	5.33966	4.50835	1.74822	1.95537	1
S848	NCTC8325-4phi13Kana-CLCsRNAphi13	1943367..1943526	-3.17258	-9.0166	0	-4.70511	-26.0843	0	0.387204	1.30786	0.482634	-1.09564	-2.13708	0.0390362	9.48765	9.49926	11.3093	10.4432	13.0141	10.1284	2.44013	1.43886	2.79697	0.265197	0.749236	0.85016	2
S849	NCTC8325-4phi13Kana-CLCsRNAphi13	1943528..1943631	-3.2386	-9.43876	8.86026e-06	-3.17895	-9.05645	4.00001e-08	0.9461	1.92666	0.263455	1.04203	2.05912	0.316546	0.9987	1.65205	2.6731	0.900273	4.79466	3.46498	0.256855	0	0.889944	0.795591	0.374618	0.42508	3
S850	NCTC8325-4phi13Kana-CLCsRNAphi13	1943633..1943737	-1.39996	-2.63894	0.000131811	-0.751929	-1.68404	0.191938	-0.749356	-1.68104	0.418269	0.0420503	1.02958	0.939816	2.6632	4.13011	5.55182	3.06093	1.64388	1.46595	3.7244	2.61611	3.05124	1.32599	2.7472	1.87035	4
srn_3790-sRNA301-S850-S851	NCTC8325-4phi13Kana-CLCsRNAphi13	1943648..1944179	0.359389	1.28288	0.249796	-0.432038	-1.34914	0.270516	0.357695	1.28138	0.577552	-0.394229	-1.31424	0.0577481	26.1326	37.9971	22.6185	16.0249	50.2755	33.1839	56.8935	78.6141	92.1728	37.9232	42.4567	34.8566	5
SAOUHSC_02164	NCTC8325-4phi13Kana-CLCsRNAphi13	1943738..1943917	0.316882	1.24564	0.822858	#N/A	#N/A	#N/A	-5.10526	-34.4221	0.276665	-6.4623	-88.1749	0.0263912	0	0	1.85061	0	0	0	1.02742	0	4.83113	0	0	0	6
S851	NCTC8325-4phi13Kana-CLCsRNAphi13	1943918..1944227	-0.592585	-1.50795	0.044221	-0.305888	-1.23618	0.409829	-0.876774	-1.83626	0.0255826	-0.356366	-1.2802	0.254158	19.8075	11.8397	10.898	4.86147	7.39748	7.1965	17.3377	23.6758	13.222	11.0057	8.11673	6.88629	7
SAOUHSC_02165	NCTC8325-4phi13Kana-CLCsRNAphi13	complement(1943997..1944152)	4.66144	25.3065	0.144398	0.814744	1.75899	0.43726	3.84142	14.3345	0.404807	0.492522	1.4069	0.51134	0	0	0	0	0.410971	0.266537	0.642139	0.392416	1.27135	1.06079	0.624364	0.510096	8
SAOUHSC_02166	NCTC8325-4phi13Kana-CLCsRNAphi13	1944228..1944488	-0.42119	-1.33903	0.0752789	-0.77271	-1.70848	0.000747716	0.385368	1.30619	0.479712	0.0964947	1.06917	0.57841	32.2913	27.3964	20.5623	17.1052	38.0833	34.5166	37.244	38.0644	46.15	28.1109	31.343	25.0797	9
KanaR	NCTC8325-4phi13Kana-CLCsRNAphi13	complement(1944588..1946007)	-1.26791	-2.40812	3.95792e-10	-0.0129767	-1.00904	0.971849	-0.325052	-1.25271	0.733459	0.994843	1.99286	1.56701e-10	88.052	93.4783	97.6709	79.7642	62.7416	38.5146	58.3062	80.9686	99.2923	115.361	114.383	81.1903	10
SAOUHSC_02170	NCTC8325-4phi13Kana-CLCsRNAphi13	complement(1946088..1946384)	0.204043	1.15192	0.501762	0.570572	1.48511	0.198072	-0.0579571	-1.04099	0.954122	0.396909	1.31668	0.0986776	5.9922	9.49926	4.93495	3.42104	7.53447	6.13035	11.4301	15.6967	21.8672	12.9947	16.7329	12.0723	11
S854	NCTC8325-4phi13Kana-CLCsRNAphi13	complement(1946385..1946868)	-2.29187	-4.89689	0	-1.79218	-3.46337	1.13616e-05	-0.313234	-1.24249	0.774069	0.249005	1.18839	0.328162	2304.33	2296.62	2281.59	2314.6	1083.73	872.243	1186.93	792.812	806.289	608.097	935.172	667.8	12
srn_3820-SprX-S854-SAOUHSCs033	NCTC8325-4phi13Kana-CLCsRNAphi13	complement(1946627..1946776)	0.41407	1.33244	0.331721	-1.29134	-2.44756	6.89956e-10	2.9542	7.75003	5.49105e-10	1.2821	2.43192	1.31906e-05	40.6138	20.2376	52.0226	174.833	316.448	277.199	54.0681	161.676	88.3587	159.649	226.02	127.779	13
SAOUHSC_02171 sak	NCTC8325-4phi13Kana-CLCsRNAphi13	complement(1947073..1947564)	-4.65541	-25.201	0	-3.08851	-8.50615	0	-0.721623	-1.64904	0.428503	0.910825	1.88012	1.08574e-06	1529.68	1790.27	1679.12	792.42	957.152	816.27	139.729	129.236	130.695	193.992	174.322	134.665	14
S855	NCTC8325-4phi13Kana-CLCsRNAphi13	complement(1947565..1947650)	-4.31406	-19.8912	0	-4.00784	-16.0871	0	-0.394988	-1.31493	0.657131	-0.022783	-1.01592	0.954995	67.0793	86.0441	103.223	56.3571	59.0429	50.2423	8.73308	8.24074	9.53512	6.36473	6.74313	4.2508	15
SAOUHSC_02173 amidase	NCTC8325-4phi13Kana-CLCsRNAphi13	complement(1947755..1948510)	1.07468	2.10626	0.217161	2.74818	6.71868	0	3.99258	15.918	1.25596e-07	5.78332	55.0748	0	0.6658	0	0.411246	3.06093	6.43855	4.53113	1.4127	1.96208	0.889944	59.9345	59.814	37.9171	16
SAOUHSC_02174 holin	NCTC8325-4phi13Kana-CLCsRNAphi13	complement(1948522..1948776)	-0.420743	-1.33862	0.854331	3.32892	10.0486	4.40055e-13	3.51764	11.4529	0.0889522	7.49296	180.138	5.01741e-13	0	0	0.205623	0.180055	1.09592	0.799611	0	0	0.25427	15.514	12.8619	8.41658	17
SAOUHSC_02175	NCTC8325-4phi13Kana-CLCsRNAphi13	1948828..1948935	-3.81608	-14.0849	1.24716e-13	-2.27201	-4.82997	0.00117346	-1.4984	-2.82529	0.0423909	0.292858	1.22506	0.74729	9.3212	17.2088	4.31808	4.86147	1.09592	2.26557	1.02742	0.392416	3.17837	0.132599	1.62335	1.19022	18
srn_3830-sprF1-SAOUHSCs035	NCTC8325-4phi13Kana-CLCsRNAphi13	1948863..1949000	-3.79933	-13.9224	0	-1.70672	-3.26418	0.000271648	-1.83058	-3.55679	0.0031706	0.30793	1.23793	0.392055	237.857	383.825	70.9399	78.3238	43.8369	24.5214	25.4287	23.9374	51.7439	15.3814	39.9593	24.3146	19
srn_3840-sprG1-S856-SAOUHSCs038	NCTC8325-4phi13Kana-CLCsRNAphi13	complement(1948864..1949172)	-0.69175	-1.61524	0.022592	-0.371562	-1.29375	0.229259	0.536247	1.4502	0.586048	0.922646	1.89559	1.1668e-07	586.237	942.63	649.769	796.922	1070.85	828.131	948.182	881.891	886.384	1053.76	1262.96	1081.74	20
S856	NCTC8325-4phi13Kana-CLCsRNAphi13	complement(1948881..1948969)	#N/A	#N/A	#N/A	#N/A	#N/A	#N/A	#N/A	#N/A	#N/A	#N/A	#N/A	#N/A	0	0	0	0	0	0	0	0	0	0	0	0	21
S857	NCTC8325-4phi13Kana-CLCsRNAphi13	1948983..1949641	-0.434429	-1.35138	0.278271	-1.14377	-2.20957	4.70619e-06	0.6845	1.60714	0.29888	0.0533203	1.03765	0.837934	4.6606	10.0499	17.6836	12.4238	20.6855	13.9932	16.3103	15.1734	19.4516	14.188	11.8629	9.01169	22
SAOUHSC_02176	NCTC8325-4phi13Kana-CLCsRNAphi13	complement(1948988..1949164)	#N/A	#N/A	#N/A	#N/A	#N/A	#N/A	#N/A	#N/A	#N/A	#N/A	#N/A	#N/A	0	0	0	0	0	0	0	0	0	0	0	0	23
SAOUHSC_02177	NCTC8325-4phi13Kana-CLCsRNAphi13	complement(1949314..1949610)	-0.882568	-1.84365	0.532359	2.24404	4.73722	3.10784e-11	3.24146	9.45749	0.0031706	6.45864	87.9518	0	0.83225	0	0	3.06093	2.60282	0.799611	0.256855	0.523222	0	17.9008	17.3573	12.4123	24
SAOUHSC_02178	NCTC8325-4phi13Kana-CLCsRNAphi13	complement(1949668..1949955)	-0.384446	-1.30536	0.796681	2.74307	6.69492	6.43514e-09	2.40755	5.30572	0.0883581	5.66663	50.7956	0	0.3329	0.13767	0	0.900273	0.821942	0.799611	0.385283	0.261611	0.127135	8.35371	12.2375	6.97131	25
SAOUHSC_02179	NCTC8325-4phi13Kana-CLCsRNAphi13	complement(1950002..1950154)	-1.25135	-2.38065	0.489985	6.17705	72.3567	0.0631297	-2.66792	-6.35512	0.612678	4.57084	23.7662	7.21251e-05	0	0.275341	0	0	0	0	0.128428	0	0.127135	2.12158	0.624364	1.78534	26
SAOUHSC_02180	NCTC8325-4phi13Kana-CLCsRNAphi13	complement(1950144..1953929)	0.520134	1.43409	0.197776	2.61328	6.11894	1.37273e-11	2.11229	4.32377	2.97377e-07	4.28332	19.4719	0	2.3303	1.92739	1.85061	6.48197	6.98651	8.929	5.65082	3.53175	8.64517	94.6754	85.7876	50.3295	27
SAOUHSC_02181	NCTC8325-4phi13Kana-CLCsRNAphi13	complement(1953945..1955435)	0.277181	1.21182	0.800653	3.38824	10.4703	1.92517e-13	1.89497	3.71914	0.140801	5.12465	34.8878	0	0.16645	0.413011	0.205623	0.900273	1.23291	0.666343	0.385283	0.523222	1.14421	21.3484	19.2304	8.84166	28
SAOUHSC_02182	NCTC8325-4phi13Kana-CLCsRNAphi13	complement(1955435..1960087)	0.664572	1.5851	0.0800989	2.42528	5.37133	0	2.11959	4.34569	1.1644e-06	3.95766	15.5373	0	3.82835	1.65205	1.85061	7.02213	10.4113	9.46207	5.77925	8.24074	9.15371	93.0842	95.0281	53.135	29
SAOUHSC_02183	NCTC8325-4phi13Kana-CLCsRNAphi13	complement(1960143..1960265)	1.7682	3.4063	0.640536	4.95331	30.9809	0.160299	#N/A	#N/A	#N/A	3.29728	9.83061	0.0196546	0	0	0	0	0	0	0	0.261611	0	1.45858	0.624364	0.085016	30
SAOUHSC_02184	NCTC8325-4phi13Kana-CLCsRNAphi13	complement(1960325..1960771)	-2.00171	-4.00474	0.298375	1.8293	3.55365	2.79127e-05	3.6199	12.2942	0.0160332	7.67429	204.263	1.25712e-08	0.16645	0	0.205623	1.26038	1.64388	1.19942	0	0.130805	0	6.62993	9.98982	6.88629	31
SAOUHSC_02185	NCTC8325-4phi13Kana-CLCsRNAphi13	complement(1960836..1961789)	-0.458068	-1.3737	0.475497	1.11649	2.1682	0.0286571	2.88848	7.40489	0.000393659	4.49479	22.5459	2.94312e-15	1.3316	0.688352	0.616869	9.36284	1.78088	3.33171	1.28428	1.43886	1.14421	21.3484	25.0994	12.8374	32
SAOUHSC_02186	NCTC8325-4phi13Kana-CLCsRNAphi13	complement(1961790..1962170)	2.61416	6.12268	0.450586	4.72859	26.5123	2.87557e-11	3.84184	14.3386	0.404807	6.48325	89.4648	0	0	0	0	0.180055	0.13699	0.399806	0.256855	0.130805	0.127135	12.5969	12.8619	8.07652	33
SAOUHSC_02187	NCTC8325-4phi13Kana-CLCsRNAphi13	complement(1962167..1962544)	0.660495	1.58063	0.683016	3.04871	8.2747	1.24974e-12	3.33091	10.0624	0.0334397	5.84064	57.3071	0	0.3329	0	0	0.720219	1.91787	0.666343	0	0.392416	0.762809	15.7792	20.4791	9.86185	34
SAOUHSC_02188	NCTC8325-4phi13Kana-CLCsRNAphi13	complement(1962544..1962879)	-1.11393	-2.16434	0.269259	3.93991	15.3472	0	2.14748	4.43052	0.0562443	7.30844	158.512	0	0.3329	0.275341	0.411246	0.720219	1.64388	1.46595	0.128428	0.261611	0.50854	37.658	40.0841	22.6993	35
SAOUHSC_02189	NCTC8325-4phi13Kana-CLCsRNAphi13	complement(1962866..1963198)	-0.0730779	-1.05196	0.958039	3.34352	10.1508	0	3.00878	8.04883	0.02091	6.55202	93.8329	0	0.16645	0.413011	0	0.540164	3.56175	0.93288	0.385283	0.654027	0.25427	33.68	32.8415	17.8534	36
SAOUHSC_02190	NCTC8325-4phi13Kana-CLCsRNAphi13	complement(1963207..1963365)	2.9057	7.49381	0.400476	3.62622	12.3481	6.27993e-09	4.48242	22.3533	0.296373	5.72498	52.8923	0	0	0	0	0.180055	0.684952	0.266537	0.128428	0.392416	0.127135	10.8731	8.2416	5.44102	37
SAOUHSC_02191 mcp	NCTC8325-4phi13Kana-CLCsRNAphi13	complement(1963401..1964648)	1.60911	3.05064	0.0466329	3.74022	13.3635	0	5.10021	34.3017	4.38303e-12	7.35417	163.616	0	0	0.413011	0.411246	8.28251	10.4113	7.46304	1.15585	1.43886	2.66983	234.169	215.53	129.394	38
SAOUHSC_02193 prohead protease	NCTC8325-4phi13Kana-CLCsRNAphi13	complement(1964736..1965320)	-0.965573	-1.95284	0.548801	3.03179	8.17824	2.32159e-10	3.11512	8.66452	0.0225634	6.94947	123.595	0	0	0	0.616869	1.44044	1.3699	1.33269	0	0.130805	0.50854	21.0832	26.2233	10.1169	39
SAOUHSC_02194 portal	NCTC8325-4phi13Kana-CLCsRNAphi13	complement(1965313..1966503)	1.7296	3.31636	0.169751	3.17711	9.04495	0	5.1329	35.0879	1.71335e-05	6.72978	106.137	0	0	0.275341	0	1.80055	6.16457	3.73152	0.642139	1.17725	0.635674	72.5314	64.4343	40.2976	40
SAOUHSC_02195	NCTC8325-4phi13Kana-CLCsRNAphi13	complement(1966569..1966808)	3.84268	14.347	0.24244	2.65044	6.27859	2.76862e-11	5.96448	62.4436	0.099211	5.2976	39.3312	0	0	0	0	0.720219	1.64388	0.93288	0.385283	0.392416	0.50854	12.8621	14.4852	7.82147	41
SAOUHSC_02196 terminase L	NCTC8325-4phi13Kana-CLCsRNAphi13	complement(1966783..1968477)	-0.0847704	-1.06052	0.900656	2.3997	5.27692	5.64355e-10	3.52352	11.4997	2.40518e-12	6.09773	68.4858	0	1.3316	0.826023	0.411246	4.68142	13.4251	8.39592	1.4127	1.70047	1.90702	88.3106	89.284	53.8151	42
SAOUHSC_02197	NCTC8325-4phi13Kana-CLCsRNAphi13	complement(1968480..1968947)	1.08639	2.12342	0.404261	2.07609	4.21664	1.09649e-06	4.6262	24.6959	0.000222948	5.76592	54.4146	0	0.16645	0.13767	0	1.44044	2.60282	3.99806	0.513711	0.523222	0.50854	23.4699	19.605	14.4527	43
SAOUHSC_02198	NCTC8325-4phi13Kana-CLCsRNAphi13	complement(1969077..1969421)	2.90542	7.49234	0.403852	1.31119	2.48146	8.85801e-05	7.56957	189.962	0.0218474	6.51929	91.7277	0	0	0	0	2.52076	2.8768	4.6644	0	0.261611	0.381405	19.2268	15.1096	8.33157	44
SAOUHSC_02199	NCTC8325-4phi13Kana-CLCsRNAphi13	complement(1969437..1969889)	3.35459	10.229	0.328242	0.996323	1.99491	0.0237609	8.05622	266.172	0.0118308	6.23015	75.069	0	0	0	0	5.22158	4.52068	4.53113	0	0.523222	0.381405	19.8898	18.606	9.52179	45
SAOUHSC_02200	NCTC8325-4phi13Kana-CLCsRNAphi13	complement(1970004..1970474)	-0.194963	-1.14469	0.803201	0.630645	1.54826	0.0580474	5.02239	32.5005	0	5.95252	61.9278	0	0.49935	0.963693	0.616869	18.1855	23.2884	19.7238	1.4127	1.56967	0.762809	58.0782	53.5704	42.2529	46
SAOUHSC_A02094	NCTC8325-4phi13Kana-CLCsRNAphi13	1970381..1970593	-0.423496	-1.34117	0.854742	0.436903	1.35369	0.808185	0.817399	1.76223	0.824411	1.8105	3.50765	0.274841	0	0	0.205623	0	0.13699	0.133269	0	0.261611	0	0	0.249745	0.340064	47
SAOUHSC_02202	NCTC8325-4phi13Kana-CLCsRNAphi13	complement(1970697..1970846)	1.00721	2.01003	0.803201	1.38799	2.61713	0.104228	4.0885	17.0122	0.375085	5.05917	33.3396	0.000379663	0	0	0	0.180055	0.13699	0.533074	0.128428	0	0	1.45858	1.24873	1.10521	48
SAOUHSC_02203	NCTC8325-4phi13Kana-CLCsRNAphi13	complement(1970843..1971049)	1.00721	2.01002	0.803201	1.6139	3.06078	0.107521	3.54403	11.6643	0.441068	4.73069	26.5509	0.00134842	0	0	0	0.180055	0.273981	0.133269	0	0.130805	0	1.32599	0.749236	0.935176	49
SAOUHSC_02204	NCTC8325-4phi13Kana-CLCsRNAphi13	complement(1971066..1971239)	1.00721	2.01003	0.803201	-0.18085	-1.13355	0.912861	3.84165	14.3368	0.404807	3.20456	9.21871	0.0778883	0	0	0	0.180055	0.410971	0.133269	0.128428	0	0	0.795591	0.374618	0	50
SAOUHSC_02205	NCTC8325-4phi13Kana-CLCsRNAphi13	complement(1971276..1971812)	3.53675	11.6056	0.292627	0.423458	1.34114	0.345495	7.33452	161.403	0.0258196	4.75667	27.0334	0	0	0	0	2.34071	3.42476	2.93191	0.128428	0.523222	0.381405	7.82331	7.74211	4.08077	51
SAOUHSC_02206	NCTC8325-4phi13Kana-CLCsRNAphi13	complement(1971805..1971999)	#N/A	#N/A	#N/A	6.03915	65.7605	0.0672652	#N/A	#N/A	#N/A	7.09207	136.435	0.0108946	0	0	0	0	0	0	0	0	0	1.72378	1.74822	0.935176	52
SAOUHSC_02207	NCTC8325-4phi13Kana-CLCsRNAphi13	complement(1971962..1972216)	#N/A	#N/A	#N/A	-0.567601	-1.48206	0.674356	3.84165	14.3368	0.404807	4.71238	26.2161	0.127299	0	0	0	0.180055	0.410971	0.133269	0	0	0	0.265197	0.124873	0.340064	53
SAOUHSC_02208	NCTC8325-4phi13Kana-CLCsRNAphi13	complement(1972209..1972598)	#N/A	#N/A	#N/A	2.32551	5.01242	0.0290499	3.16824	8.98948	0.507771	6.93294	122.186	0.0134896	0	0	0	0	0.273981	0.133269	0	0	0	0.92819	1.99796	0.935176	54
SAOUHSC_02209	NCTC8325-4phi13Kana-CLCsRNAphi13	complement(1972595..1972942)	#N/A	#N/A	#N/A	-1.00553	-2.00769	0.49372	3.5617	11.8081	0.461725	3.95906	15.5524	0.216159	0	0	0	0.180055	0	0.399806	0	0	0	0.132599	0.249745	0.085016	55
SAOUHSC_02210	NCTC8325-4phi13Kana-CLCsRNAphi13	complement(1973006..1973254)	-2.82367	-7.07963	0.34281	1.78409	3.44402	0.0326518	2.24705	4.7471	0.43295	7.3338	161.322	0.00835515	0	0	0.205623	0.540164	0.273981	0.133269	0	0	0	1.45858	2.62233	1.10521	56
SAOUHSC_02211	NCTC8325-4phi13Kana-CLCsRNAphi13	complement(1973255..1973626)	-2.83471	-7.13397	0.15494	1.75834	3.38309	0.0207001	1.18192	2.26879	0.654858	5.66674	50.7994	6.80729e-05	0	0	0.616869	0.720219	0.13699	0.266537	0	0	0.127135	1.45858	2.99694	1.44527	57
SAOUHSC_02212	NCTC8325-4phi13Kana-CLCsRNAphi13	complement(1973627..1973812)	#N/A	#N/A	#N/A	1.22576	2.33879	0.132438	4.52802	23.0713	0.305993	7.17068	144.075	0.0103346	0	0	0	0.540164	0.684952	0	0	0	0	2.38677	1.49847	0.85016	58
SAOUHSC_02213	NCTC8325-4phi13Kana-CLCsRNAphi13	complement(1973817..1974221)	1.00721	2.01003	0.803201	-0.0903963	-1.06466	0.891168	7.55302	187.796	0.0227649	7.02192	129.96	3.10345e-07	0	0	0	4.68142	3.42476	1.46595	0.128428	0	0	7.55812	3.74618	3.91073	59
SAOUHSC_02214	NCTC8325-4phi13Kana-CLCsRNAphi13	complement(1974232..1974453)	-2.49846	-5.65083	0.0995547	0.901651	1.8682	0.0206842	2.63576	6.21503	0.0250947	6.1494	70.9828	2.26561e-09	0.6658	0	0.205623	1.26038	2.05486	1.33269	0	0	0.25427	5.43654	5.11978	3.7407	60
SAOUHSC_02215	NCTC8325-4phi13Kana-CLCsRNAphi13	complement(1974466..1974624)	#N/A	#N/A	#N/A	1.47869	2.78696	0.00827508	5.26314	38.4029	0.175107	8.21149	296.418	0.0025182	0	0	0	0.720219	0.958933	0.399806	0	0	0	3.58016	3.49644	2.38045	61
SAOUHSC_02216 dnaC-like	NCTC8325-4phi13Kana-CLCsRNAphi13	complement(1974618..1975397)	-0.786533	-1.72492	0.671009	1.61297	3.0588	2.12836e-08	5.15759	35.6936	8.39042e-06	7.70373	208.475	0	0	0	0.411246	3.24098	4.93165	3.73152	0.128428	0.261611	0	22.8069	24.2253	13.6026	62
SAOUHSC_02217	NCTC8325-4phi13Kana-CLCsRNAphi13	complement(1975407..1976177)	0.0706017	1.05015	0.973879	0.73756	1.66735	0.230743	3.80854	14.0115	0.0634391	4.5768	23.8646	3.45088e-07	0	0.13767	0	1.26038	0.410971	0.93288	0.128428	0	0.25427	2.51937	2.99694	1.44527	63
SAOUHSC_02218	NCTC8325-4phi13Kana-CLCsRNAphi13	1976243..1976524	-1.99368	-3.98252	0	-2.08749	-4.25009	2.47351e-13	-0.355449	-1.27938	0.56882	-0.38474	-1.30562	0.0830022	4137.95	4375.99	3118.48	2470.53	2918.17	2152.55	1749.19	2049.98	2025	1004.96	812.921	1058.79	64
S858	NCTC8325-4phi13Kana-CLCsRNAphi13	1976525..1976601	-1.39765	-2.63473	4.36031e-07	-2.02694	-4.07538	6.80329e-05	0.555384	1.46956	0.448476	-0.00299623	-1.00208	0.99133	154.965	153.778	159.152	124.958	291.79	191.907	108.907	152.127	90.1386	83.0067	85.0383	68.5229	65
SAOUHSC_02219	NCTC8325-4phi13Kana-CLCsRNAphi13	complement(1976663..1977334)	-0.372024	-1.29417	0.709933	1.21834	2.32678	2.87106e-07	4.38084	20.8336	1.86891e-13	6.05497	66.4855	0	1.16515	0.13767	0.411246	8.64262	13.973	7.72958	0.385283	1.04644	1.14421	45.6139	43.4557	27.1201	66
SAOUHSC_02220	NCTC8325-4phi13Kana-CLCsRNAphi13	complement(1977347..1977898)	-0.154534	-1.11306	0.875922	1.4525	2.73682	1.1778e-08	5.16922	35.9825	0	6.95514	124.081	0	0.6658	0.688352	0.411246	14.9445	26.7131	15.859	1.54113	1.30805	0.25427	92.819	100.647	64.7822	67
SAOUHSC_02221	NCTC8325-4phi13Kana-CLCsRNAphi13	complement(1977929..1978708)	-2.61988	-6.14698	0.0205559	1.34525	2.54074	4.74752e-08	4.13766	17.602	1.98738e-10	8.22498	299.202	0	0.3329	0.275341	0.822492	7.56229	7.26049	5.73055	0	0.130805	0.25427	32.354	36.338	18.6185	68
SAOUHSC_02222	NCTC8325-4phi13Kana-CLCsRNAphi13	complement(1978701..1978922)	2.90543	7.49239	0.403483	1.35951	2.56597	1.5898e-06	7.55674	188.28	0.0217302	6.55335	93.919	0	0	0	0	3.60109	4.10971	2.66537	0.256855	0	0.381405	15.6466	16.3583	10.9671	69
SAOUHSC_02223	NCTC8325-4phi13Kana-CLCsRNAphi13	complement(1978932..1979192)	-0.372357	-1.29447	0.696399	0.988301	1.98385	0.00150855	4.10979	17.2651	1.81961e-09	5.55159	46.9023	0	0.49935	0.413011	0.205623	6.30191	6.30156	5.33074	0.770566	0.261611	0.762809	20.0224	23.1015	14.3677	70
SAOUHSC_02224	NCTC8325-4phi13Kana-CLCsRNAphi13	complement(1979285..1979446)	1.35922	2.56547	0.438052	2.37983	5.20475	0	6.85112	115.449	5.03474e-06	8.07811	270.243	0	0	0.13767	0	2.16066	11.6442	9.59534	0.385283	0.392416	0.25427	73.1944	77.7957	43.8682	71
SAOUHSC_02225	NCTC8325-4phi13Kana-CLCsRNAphi13	complement(1979443..1979763)	0.192256	1.14255	0.861573	1.89414	3.71702	0	5.434	43.2312	0	7.23232	150.364	0	0.16645	0.13767	0.822492	8.82268	16.8498	12.6605	0.642139	0.784833	0.889944	92.4212	87.1612	56.8757	72
S859	NCTC8325-4phi13Kana-CLCsRNAphi13	complement(1979764..1980468)	1.74596	3.35418	0.000608578	1.78165	3.43819	9.93957e-07	4.8146	28.1411	0	4.93657	30.6235	0	0.9987	0.826023	0.411246	13.5041	21.7815	20.9232	5.13711	5.88625	4.57686	122.256	126.621	73.2838	73
SAOUHSC_02226	NCTC8325-4phi13Kana-CLCsRNAphi13	1979822..1980454	0.388352	1.3089	0.0735801	-0.250539	-1.18965	0.500541	-0.0618303	-1.04379	0.919068	-0.635066	-1.55301	0.000495206	47.4382	50.1121	33.5165	21.4265	50.4125	37.0487	100.302	120.472	124.084	44.5531	52.3217	47.4389	74
SAOUHSC_02227	NCTC8325-4phi13Kana-CLCsRNAphi13	complement(1980469..1980609)	3.35551	10.2355	0.323264	1.99124	3.97578	1.02293e-07	7.02786	130.496	0.0401669	6.16975	71.9914	0	0	0	0	2.52076	3.97272	0.533074	0.513711	0.130805	0.25427	17.6356	19.2304	9.26674	75
SAOUHSC_02228	NCTC8325-4phi13Kana-CLCsRNAphi13	complement(1980640..1980837)	-0.335718	-1.26201	0.835142	1.95284	3.87135	0	4.90925	30.049	4.75108e-07	7.37954	166.518	0	0.49935	0	0	3.60109	5.61661	4.93094	0.128428	0.523222	0.127135	37.1276	34.7146	19.8937	76
SAOUHSC_02229	NCTC8325-4phi13Kana-CLCsRNAphi13	complement(1980853..1981602)	0.302796	1.23353	0.632333	1.59041	3.01136	0.00207727	6.28901	78.1954	0	7.65909	202.123	0	0.6658	0.963693	0.822492	49.335	63.9745	53.7072	1.66956	2.3545	2.16129	328.049	326.667	187.885	77
S861	NCTC8325-4phi13Kana-CLCsRNAphi13	complement(1981603..1982221)	0.429997	1.34723	0.139455	1.25121	2.38041	0.000244579	5.79525	55.532	0	6.68877	103.162	0	3.49545	3.99244	4.52371	131.8	236.034	195.505	10.0174	10.072	12.0778	807.658	821.038	568.162	78
SAOUHSC_02232	NCTC8325-4phi13Kana-CLCsRNAphi13	1981659..1982198	-1.50666	-2.84151	1.2634e-14	-0.971654	-1.96109	0.0143615	-1.27064	-2.41269	0.0483543	-0.67926	-1.60132	5.14111e-05	282.133	254.553	162.031	108.573	62.4676	51.8415	165.286	157.751	159.809	57.0174	82.0414	60.4464	79
SAOUHSC_02233	NCTC8325-4phi13Kana-CLCsRNAphi13	complement(1982222..1982482)	-1.22331	-2.33481	0.0194323	0.949954	1.93181	0.0121738	5.78012	54.9529	0	8.02911	261.218	0	1.6645	2.61574	1.23374	79.7642	101.099	86.358	0.642139	2.22369	2.03416	321.817	314.055	217.556	80
SAOUHSC_02234 rep-like protein	NCTC8325-4phi13Kana-CLCsRNAphi13	complement(1982500..1982724)	-0.0821156	-1.05857	0.905042	0.903699	1.87086	0.000408107	6.7864	110.385	0	7.78017	219.818	0	0.83225	0.963693	2.6731	100.11	158.087	133.269	3.59598	2.61611	2.03416	455.741	419.822	324.166	81
SAOUHSC_02235 cI-repressor	NCTC8325-4phi13Kana-CLCsRNAphi13	1982883..1983653	0.576112	1.49083	0.00596879	0.0605231	1.04284	0.825413	2.03625	4.10179	0	1.57256	2.97433	0	24.1352	20.2376	11.5149	41.5926	82.1942	73.1645	49.9584	50.8833	70.4327	116.156	126.996	91.3922	82
S862	NCTC8325-4phi13Kana-CLCsRNAphi13	1983654..1983866	0.765001	1.69937	0.0840966	0.303941	1.23451	0.277148	2.05395	4.15242	2.15393e-06	1.68158	3.20779	0	5.15995	1.51438	1.64498	7.9224	11.6442	9.3288	8.73308	9.5488	9.28085	18.6964	22.9766	16.2381	83
srn_3860-sRNA315-S862	NCTC8325-4phi13Kana-CLCsRNAphi13	1983723..1983844	#N/A	#N/A	#N/A	#N/A	#N/A	#N/A	#N/A	#N/A	#N/A	#N/A	#N/A	#N/A	0	0	0	0	0	0	0	0	0	0	0	0	84
SAOUHSC_02236	NCTC8325-4phi13Kana-CLCsRNAphi13	1983867..1984034	0.732006	1.66095	0.0646212	-0.0446341	-1.03142	0.915198	2.18652	4.55206	1.67079e-06	1.47837	2.78633	0.000180882	2.9961	1.3767	2.87872	8.28251	8.4934	10.1284	8.98994	6.14786	8.13663	18.6964	14.6101	10.2869	85
SAOUHSC_02237	NCTC8325-4phi13Kana-CLCsRNAphi13	1984070..1984216	0.600322	1.51606	0.104613	-0.25027	-1.18943	0.38153	2.51704	5.72408	3.33733e-13	1.74236	3.34582	1.10802e-09	3.329	2.47807	1.43936	8.10246	15.8909	11.9942	7.70566	5.62464	9.28085	16.7074	20.1045	13.1775	86
SAOUHSC_02238 OrfC	NCTC8325-4phi13Kana-CLCsRNAphi13	complement(1984213..1984827)	-1.72869	-3.31426	0	-1.32978	-2.51365	5.18636e-09	-0.755632	-1.68837	0.299716	-0.298357	-1.22974	0.203534	107.527	114.68	84.511	54.1964	53.0153	42.5127	54.8386	59.5165	72.9754	36.7298	34.8395	28.2253	87
SAOUHSC_02239 int3	NCTC8325-4phi13Kana-CLCsRNAphi13	1984935..1985972	0.587142	1.50227	0.35938	-0.361812	-1.28504	0.388666	2.33466	5.04431	0.000492733	1.47	2.77022	2.94696e-05	0.6658	0.688352	0.616869	2.70082	3.15078	2.93191	1.79799	1.30805	2.9241	3.18237	4.37054	3.31562	88
S863	NCTC8325-4phi13Kana-CLCsRNAphi13	1985973..1986028	#N/A	#N/A	#N/A	#N/A	#N/A	#N/A	#N/A	#N/A	#N/A	#N/A	#N/A	#N/A	0	0	0	0	0	0	0	0	0	0	0	0	89
SAOUHSC_02240 hlb	NCTC8325-4phi13Kana-CLCsRNAphi13	1986029..1986853	-0.574273	-1.48893	0.24712	-1.24693	-2.37336	0.000960301	3.57393	11.9086	1.45101e-14	3.0091	8.05062	0	1.3316	2.20273	2.6731	29.709	13.562	15.5924	2.95384	1.83128	3.43264	16.0444	17.9817	10.627	90

## Sheet: significant
MW2vs8325 gene locus	Chromosome	Region	Log₂ fold change MW2vs8325 uninduced	Fold change MW2vs8325 uninduced	FDR p-value MW2vs8325 uninduced	Log₂ fold change MW2vs8325 induced	Fold change MW2vs8325 induced	FDR p-value MW2vs8325 induced	Log₂ fold change 8325 inducedvscontrol	Fold change 8325 inducedvscontrol	FDR p-value 8325 inducedvscontrol	Log₂ fold change MW2 inducedvscontrol	Fold change MW2 inducedvscontrol	FDR p-value MW2 inducedvscontrol	1-8325-4DF-phi-13Kana-delta-rep_unassigned (GE) RPKM uninduced	2-8325-4DF-phi-13Kana-delta-rep_unassigned (GE) RPKM uninduced	3-8325-4DF-phi-13Kana-delta-rep_unassigned (GE) RPKM uninduced	4-8325-4DF-phi-13Kana-delta-rep_unassigned (GE) RPKM induced	5-8325-4DF-phi-13Kana-delta-rep_unassigned (GE) RPKM induced	6-8325-4DF-phi-13Kana-delta-rep_unassigned (GE) RPKM induced	10-MW2c-phi-13Kana-delta-rep_unassigned (GE) RPKM uninduced	11-MW2c-phi-13Kana-delta-rep_unassigned (GE) RPKM uninduced	12-MW2c-phi-13Kana-delta-rep_unassigned (GE) RPKM uninduced	7-MW2c-phi-13Kana-delta-rep_unassigned (GE) RPKM induced	8-MW2c-phi-13Kana-delta-rep_unassigned (GE) RPKM induced	9-MW2c-phi-13Kana-delta-rep_unassigned (GE) RPKM induced
SAOUHSC_02163 hlb-1	NCTC8325-4phi13Kana-CLCsRNAphi13	1943169..1943366	-4.26015	-19.1617	0	-3.91255	-15.0589	0							35.1209	42.1272	42.1527	25.7478	22.4664	24.1216	4.10969	3.27014	5.33966	4.50835	1.74822	1.95537	1
S848	NCTC8325-4phi13Kana-CLCsRNAphi13	1943367..1943526	-3.17258	-9.0166	0	-4.70511	-26.0843	0				-1.09564	-2.13708	0.0390362	9.48765	9.49926	11.3093	10.4432	13.0141	10.1284	2.44013	1.43886	2.79697	0.265197	0.749236	0.85016	2
S849	NCTC8325-4phi13Kana-CLCsRNAphi13	1943528..1943631	-3.2386	-9.43876	8.86026e-06	-3.17895	-9.05645	4.00001e-08							0.9987	1.65205	2.6731	0.900273	4.79466	3.46498	0.256855	0	0.889944	0.795591	0.374618	0.42508	3
S850	NCTC8325-4phi13Kana-CLCsRNAphi13	1943633..1943737	-1.39996	-2.63894	0.000131811										2.6632	4.13011	5.55182	3.06093	1.64388	1.46595	3.7244	2.61611	3.05124	1.32599	2.7472	1.87035	4
srn_3790-sRNA301-S850-S851															26.1326	37.9971	22.6185	16.0249	50.2755	33.1839	56.8935	78.6141	92.1728	37.9232	42.4567	34.8566	5
SAOUHSC_02164												-6.4623	-88.1749	0.0263912	0	0	1.85061	0	0	0	1.02742	0	4.83113	0	0	0	6
S851	NCTC8325-4phi13Kana-CLCsRNAphi13	1943918..1944227													19.8075	11.8397	10.898	4.86147	7.39748	7.1965	17.3377	23.6758	13.222	11.0057	8.11673	6.88629	7
SAOUHSC_02165															0	0	0	0	0.410971	0.266537	0.642139	0.392416	1.27135	1.06079	0.624364	0.510096	8
SAOUHSC_02166															32.2913	27.3964	20.5623	17.1052	38.0833	34.5166	37.244	38.0644	46.15	28.1109	31.343	25.0797	9
KanaR	NCTC8325-4phi13Kana-CLCsRNAphi13	complement(1944588..1946007)	-1.26791	-2.40812	3.95792e-10										88.052	93.4783	97.6709	79.7642	62.7416	38.5146	58.3062	80.9686	99.2923	115.361	114.383	81.1903	10
SAOUHSC_02170															5.9922	9.49926	4.93495	3.42104	7.53447	6.13035	11.4301	15.6967	21.8672	12.9947	16.7329	12.0723	11
S854	NCTC8325-4phi13Kana-CLCsRNAphi13	complement(1946385..1946868)	-2.29187	-4.89689	0	-1.79218	-3.46337	1.13616e-05							2304.33	2296.62	2281.59	2314.6	1083.73	872.243	1186.93	792.812	806.289	608.097	935.172	667.8	12
srn_3820-SprX-S854-SAOUHSCs033						-1.29134	-2.44756	6.89956e-10	2.9542	7.75003	5.49105e-10	1.2821	2.43192	1.31906e-05	40.6138	20.2376	52.0226	174.833	316.448	277.199	54.0681	161.676	88.3587	159.649	226.02	127.779	13
SAOUHSC_02171 sak	NCTC8325-4phi13Kana-CLCsRNAphi13	complement(1947073..1947564)	-4.65541	-25.201	0	-3.08851	-8.50615	0							1529.68	1790.27	1679.12	792.42	957.152	816.27	139.729	129.236	130.695	193.992	174.322	134.665	14
S855	NCTC8325-4phi13Kana-CLCsRNAphi13	complement(1947565..1947650)	-4.31406	-19.8912	0	-4.00784	-16.0871	0							67.0793	86.0441	103.223	56.3571	59.0429	50.2423	8.73308	8.24074	9.53512	6.36473	6.74313	4.2508	15
SAOUHSC_02173 amidase						2.74818	6.71868	0	3.99258	15.918	1.25596e-07	5.78332	55.0748	0	0.6658	0	0.411246	3.06093	6.43855	4.53113	1.4127	1.96208	0.889944	59.9345	59.814	37.9171	16
SAOUHSC_02174 holin						3.32892	10.0486	4.40055e-13				7.49296	180.138	5.01741e-13	0	0	0.205623	0.180055	1.09592	0.799611	0	0	0.25427	15.514	12.8619	8.41658	17
SAOUHSC_02175	NCTC8325-4phi13Kana-CLCsRNAphi13	1948828..1948935	-3.81608	-14.0849	1.24716e-13	-2.27201	-4.82997	0.00117346	-1.4984	-2.82529	0.0423909				9.3212	17.2088	4.31808	4.86147	1.09592	2.26557	1.02742	0.392416	3.17837	0.132599	1.62335	1.19022	18
srn_3830-sprF1-SAOUHSCs035	NCTC8325-4phi13Kana-CLCsRNAphi13	1948863..1949000	-3.79933	-13.9224	0	-1.70672	-3.26418	0.000271648	-1.83058	-3.55679	0.0031706				237.857	383.825	70.9399	78.3238	43.8369	24.5214	25.4287	23.9374	51.7439	15.3814	39.9593	24.3146	19
srn_3840-sprG1-S856-SAOUHSCs038	NCTC8325-4phi13Kana-CLCsRNAphi13	complement(1948864..1949172)													586.237	942.63	649.769	796.922	1070.85	828.131	948.182	881.891	886.384	1053.76	1262.96	1081.74	20
S856															0	0	0	0	0	0	0	0	0	0	0	0	21
S857						-1.14377	-2.20957	4.70619e-06							4.6606	10.0499	17.6836	12.4238	20.6855	13.9932	16.3103	15.1734	19.4516	14.188	11.8629	9.01169	22
SAOUHSC_02176															0	0	0	0	0	0	0	0	0	0	0	0	23
SAOUHSC_02177						2.24404	4.73722	3.10784e-11	3.24146	9.45749	0.0031706	6.45864	87.9518	0	0.83225	0	0	3.06093	2.60282	0.799611	0.256855	0.523222	0	17.9008	17.3573	12.4123	24
SAOUHSC_02178						2.74307	6.69492	6.43514e-09				5.66663	50.7956	0	0.3329	0.13767	0	0.900273	0.821942	0.799611	0.385283	0.261611	0.127135	8.35371	12.2375	6.97131	25
SAOUHSC_02179												4.57084	23.7662	7.21251e-05	0	0.275341	0	0	0	0	0.128428	0	0.127135	2.12158	0.624364	1.78534	26
SAOUHSC_02180						2.61328	6.11894	1.37273e-11	2.11229	4.32377	2.97377e-07	4.28332	19.4719	0	2.3303	1.92739	1.85061	6.48197	6.98651	8.929	5.65082	3.53175	8.64517	94.6754	85.7876	50.3295	27
SAOUHSC_02181						3.38824	10.4703	1.92517e-13				5.12465	34.8878	0	0.16645	0.413011	0.205623	0.900273	1.23291	0.666343	0.385283	0.523222	1.14421	21.3484	19.2304	8.84166	28
SAOUHSC_02182						2.42528	5.37133	0	2.11959	4.34569	1.1644e-06	3.95766	15.5373	0	3.82835	1.65205	1.85061	7.02213	10.4113	9.46207	5.77925	8.24074	9.15371	93.0842	95.0281	53.135	29
SAOUHSC_02183												3.29728	9.83061	0.0196546	0	0	0	0	0	0	0	0.261611	0	1.45858	0.624364	0.085016	30
SAOUHSC_02184						1.8293	3.55365	2.79127e-05	3.6199	12.2942	0.0160332	7.67429	204.263	1.25712e-08	0.16645	0	0.205623	1.26038	1.64388	1.19942	0	0.130805	0	6.62993	9.98982	6.88629	31
SAOUHSC_02185						1.11649	2.1682	0.0286571	2.88848	7.40489	0.000393659	4.49479	22.5459	2.94312e-15	1.3316	0.688352	0.616869	9.36284	1.78088	3.33171	1.28428	1.43886	1.14421	21.3484	25.0994	12.8374	32
SAOUHSC_02186						4.72859	26.5123	2.87557e-11				6.48325	89.4648	0	0	0	0	0.180055	0.13699	0.399806	0.256855	0.130805	0.127135	12.5969	12.8619	8.07652	33
SAOUHSC_02187						3.04871	8.2747	1.24974e-12	3.33091	10.0624	0.0334397	5.84064	57.3071	0	0.3329	0	0	0.720219	1.91787	0.666343	0	0.392416	0.762809	15.7792	20.4791	9.86185	34
SAOUHSC_02188						3.93991	15.3472	0				7.30844	158.512	0	0.3329	0.275341	0.411246	0.720219	1.64388	1.46595	0.128428	0.261611	0.50854	37.658	40.0841	22.6993	35
SAOUHSC_02189						3.34352	10.1508	0	3.00878	8.04883	0.02091	6.55202	93.8329	0	0.16645	0.413011	0	0.540164	3.56175	0.93288	0.385283	0.654027	0.25427	33.68	32.8415	17.8534	36
SAOUHSC_02190						3.62622	12.3481	6.27993e-09				5.72498	52.8923	0	0	0	0	0.180055	0.684952	0.266537	0.128428	0.392416	0.127135	10.8731	8.2416	5.44102	37
SAOUHSC_02191 mcp	NCTC8325-4phi13Kana-CLCsRNAphi13	complement(1963401..1964648)	1.60911	3.05064	0.0466329	3.74022	13.3635	0	5.10021	34.3017	4.38303e-12	7.35417	163.616	0	0	0.413011	0.411246	8.28251	10.4113	7.46304	1.15585	1.43886	2.66983	234.169	215.53	129.394	38
SAOUHSC_02193 prohead protease						3.03179	8.17824	2.32159e-10	3.11512	8.66452	0.0225634	6.94947	123.595	0	0	0	0.616869	1.44044	1.3699	1.33269	0	0.130805	0.50854	21.0832	26.2233	10.1169	39
SAOUHSC_02194 portal						3.17711	9.04495	0	5.1329	35.0879	1.71335e-05	6.72978	106.137	0	0	0.275341	0	1.80055	6.16457	3.73152	0.642139	1.17725	0.635674	72.5314	64.4343	40.2976	40
SAOUHSC_02195						2.65044	6.27859	2.76862e-11				5.2976	39.3312	0	0	0	0	0.720219	1.64388	0.93288	0.385283	0.392416	0.50854	12.8621	14.4852	7.82147	41
SAOUHSC_02196 terminase L						2.3997	5.27692	5.64355e-10	3.52352	11.4997	2.40518e-12	6.09773	68.4858	0	1.3316	0.826023	0.411246	4.68142	13.4251	8.39592	1.4127	1.70047	1.90702	88.3106	89.284	53.8151	42
SAOUHSC_02197						2.07609	4.21664	1.09649e-06	4.6262	24.6959	0.000222948	5.76592	54.4146	0	0.16645	0.13767	0	1.44044	2.60282	3.99806	0.513711	0.523222	0.50854	23.4699	19.605	14.4527	43
SAOUHSC_02198						1.31119	2.48146	8.85801e-05	7.56957	189.962	0.0218474	6.51929	91.7277	0	0	0	0	2.52076	2.8768	4.6644	0	0.261611	0.381405	19.2268	15.1096	8.33157	44
SAOUHSC_02199									8.05622	266.172	0.0118308	6.23015	75.069	0	0	0	0	5.22158	4.52068	4.53113	0	0.523222	0.381405	19.8898	18.606	9.52179	45
SAOUHSC_02200									5.02239	32.5005	0	5.95252	61.9278	0	0.49935	0.963693	0.616869	18.1855	23.2884	19.7238	1.4127	1.56967	0.762809	58.0782	53.5704	42.2529	46
SAOUHSC_A02094															0	0	0.205623	0	0.13699	0.133269	0	0.261611	0	0	0.249745	0.340064	47
SAOUHSC_02202												5.05917	33.3396	0.000379663	0	0	0	0.180055	0.13699	0.533074	0.128428	0	0	1.45858	1.24873	1.10521	48
SAOUHSC_02203												4.73069	26.5509	0.00134842	0	0	0	0.180055	0.273981	0.133269	0	0.130805	0	1.32599	0.749236	0.935176	49
SAOUHSC_02204															0	0	0	0.180055	0.410971	0.133269	0.128428	0	0	0.795591	0.374618	0	50
SAOUHSC_02205									7.33452	161.403	0.0258196	4.75667	27.0334	0	0	0	0	2.34071	3.42476	2.93191	0.128428	0.523222	0.381405	7.82331	7.74211	4.08077	51
SAOUHSC_02206												7.09207	136.435	0.0108946	0	0	0	0	0	0	0	0	0	1.72378	1.74822	0.935176	52
SAOUHSC_02207															0	0	0	0.180055	0.410971	0.133269	0	0	0	0.265197	0.124873	0.340064	53
SAOUHSC_02208						2.32551	5.01242	0.0290499				6.93294	122.186	0.0134896	0	0	0	0	0.273981	0.133269	0	0	0	0.92819	1.99796	0.935176	54
SAOUHSC_02209															0	0	0	0.180055	0	0.399806	0	0	0	0.132599	0.249745	0.085016	55
SAOUHSC_02210						1.78409	3.44402	0.0326518				7.3338	161.322	0.00835515	0	0	0.205623	0.540164	0.273981	0.133269	0	0	0	1.45858	2.62233	1.10521	56
SAOUHSC_02211						1.75834	3.38309	0.0207001				5.66674	50.7994	6.80729e-05	0	0	0.616869	0.720219	0.13699	0.266537	0	0	0.127135	1.45858	2.99694	1.44527	57
SAOUHSC_02212												7.17068	144.075	0.0103346	0	0	0	0.540164	0.684952	0	0	0	0	2.38677	1.49847	0.85016	58
SAOUHSC_02213									7.55302	187.796	0.0227649	7.02192	129.96	3.10345e-07	0	0	0	4.68142	3.42476	1.46595	0.128428	0	0	7.55812	3.74618	3.91073	59
SAOUHSC_02214									2.63576	6.21503	0.0250947	6.1494	70.9828	2.26561e-09	0.6658	0	0.205623	1.26038	2.05486	1.33269	0	0	0.25427	5.43654	5.11978	3.7407	60
SAOUHSC_02215						1.47869	2.78696	0.00827508				8.21149	296.418	0.0025182	0	0	0	0.720219	0.958933	0.399806	0	0	0	3.58016	3.49644	2.38045	61
SAOUHSC_02216 dnaC-like						1.61297	3.0588	2.12836e-08	5.15759	35.6936	8.39042e-06	7.70373	208.475	0	0	0	0.411246	3.24098	4.93165	3.73152	0.128428	0.261611	0	22.8069	24.2253	13.6026	62
SAOUHSC_02217												4.5768	23.8646	3.45088e-07	0	0.13767	0	1.26038	0.410971	0.93288	0.128428	0	0.25427	2.51937	2.99694	1.44527	63
SAOUHSC_02218	NCTC8325-4phi13Kana-CLCsRNAphi13	1976243..1976524	-1.99368	-3.98252	0	-2.08749	-4.25009	2.47351e-13							4137.95	4375.99	3118.48	2470.53	2918.17	2152.55	1749.19	2049.98	2025	1004.96	812.921	1058.79	64
S858	NCTC8325-4phi13Kana-CLCsRNAphi13	1976525..1976601	-1.39765	-2.63473	4.36031e-07	-2.02694	-4.07538	6.80329e-05							154.965	153.778	159.152	124.958	291.79	191.907	108.907	152.127	90.1386	83.0067	85.0383	68.5229	65
SAOUHSC_02219						1.21834	2.32678	2.87106e-07	4.38084	20.8336	1.86891e-13	6.05497	66.4855	0	1.16515	0.13767	0.411246	8.64262	13.973	7.72958	0.385283	1.04644	1.14421	45.6139	43.4557	27.1201	66
SAOUHSC_02220						1.4525	2.73682	1.1778e-08	5.16922	35.9825	0	6.95514	124.081	0	0.6658	0.688352	0.411246	14.9445	26.7131	15.859	1.54113	1.30805	0.25427	92.819	100.647	64.7822	67
SAOUHSC_02221	NCTC8325-4phi13Kana-CLCsRNAphi13	complement(1977929..1978708)	-2.61988	-6.14698	0.0205559	1.34525	2.54074	4.74752e-08	4.13766	17.602	1.98738e-10	8.22498	299.202	0	0.3329	0.275341	0.822492	7.56229	7.26049	5.73055	0	0.130805	0.25427	32.354	36.338	18.6185	68
SAOUHSC_02222						1.35951	2.56597	1.5898e-06	7.55674	188.28	0.0217302	6.55335	93.919	0	0	0	0	3.60109	4.10971	2.66537	0.256855	0	0.381405	15.6466	16.3583	10.9671	69
SAOUHSC_02223									4.10979	17.2651	1.81961e-09	5.55159	46.9023	0	0.49935	0.413011	0.205623	6.30191	6.30156	5.33074	0.770566	0.261611	0.762809	20.0224	23.1015	14.3677	70
SAOUHSC_02224						2.37983	5.20475	0	6.85112	115.449	5.03474e-06	8.07811	270.243	0	0	0.13767	0	2.16066	11.6442	9.59534	0.385283	0.392416	0.25427	73.1944	77.7957	43.8682	71
SAOUHSC_02225						1.89414	3.71702	0	5.434	43.2312	0	7.23232	150.364	0	0.16645	0.13767	0.822492	8.82268	16.8498	12.6605	0.642139	0.784833	0.889944	92.4212	87.1612	56.8757	72
S859	NCTC8325-4phi13Kana-CLCsRNAphi13	complement(1979764..1980468)	1.74596	3.35418	0.000608578	1.78165	3.43819	9.93957e-07	4.8146	28.1411	0	4.93657	30.6235	0	0.9987	0.826023	0.411246	13.5041	21.7815	20.9232	5.13711	5.88625	4.57686	122.256	126.621	73.2838	73
SAOUHSC_02226															47.4382	50.1121	33.5165	21.4265	50.4125	37.0487	100.302	120.472	124.084	44.5531	52.3217	47.4389	74
SAOUHSC_02227						1.99124	3.97578	1.02293e-07	7.02786	130.496	0.0401669	6.16975	71.9914	0	0	0	0	2.52076	3.97272	0.533074	0.513711	0.130805	0.25427	17.6356	19.2304	9.26674	75
SAOUHSC_02228						1.95284	3.87135	0	4.90925	30.049	4.75108e-07	7.37954	166.518	0	0.49935	0	0	3.60109	5.61661	4.93094	0.128428	0.523222	0.127135	37.1276	34.7146	19.8937	76
SAOUHSC_02229						1.59041	3.01136	0.00207727	6.28901	78.1954	0	7.65909	202.123	0	0.6658	0.963693	0.822492	49.335	63.9745	53.7072	1.66956	2.3545	2.16129	328.049	326.667	187.885	77
S861						1.25121	2.38041	0.000244579	5.79525	55.532	0	6.68877	103.162	0	3.49545	3.99244	4.52371	131.8	236.034	195.505	10.0174	10.072	12.0778	807.658	821.038	568.162	78
SAOUHSC_02232	NCTC8325-4phi13Kana-CLCsRNAphi13	1981659..1982198	-1.50666	-2.84151	1.2634e-14				-1.27064	-2.41269	0.0483543				282.133	254.553	162.031	108.573	62.4676	51.8415	165.286	157.751	159.809	57.0174	82.0414	60.4464	79
SAOUHSC_02233	NCTC8325-4phi13Kana-CLCsRNAphi13	complement(1982222..1982482)	-1.22331	-2.33481	0.0194323				5.78012	54.9529	0	8.02911	261.218	0	1.6645	2.61574	1.23374	79.7642	101.099	86.358	0.642139	2.22369	2.03416	321.817	314.055	217.556	80
SAOUHSC_02234 rep-like protein									6.7864	110.385	0	7.78017	219.818	0	0.83225	0.963693	2.6731	100.11	158.087	133.269	3.59598	2.61611	2.03416	455.741	419.822	324.166	81
SAOUHSC_02235 cI-repressor	NCTC8325-4phi13Kana-CLCsRNAphi13	1982883..1983653							2.03625	4.10179	0	1.57256	2.97433	0	24.1352	20.2376	11.5149	41.5926	82.1942	73.1645	49.9584	50.8833	70.4327	116.156	126.996	91.3922	82
S862									2.05395	4.15242	2.15393e-06	1.68158	3.20779	0	5.15995	1.51438	1.64498	7.9224	11.6442	9.3288	8.73308	9.5488	9.28085	18.6964	22.9766	16.2381	83
srn_3860-sRNA315-S862															0	0	0	0	0	0	0	0	0	0	0	0	84
SAOUHSC_02236									2.18652	4.55206	1.67079e-06	1.47837	2.78633	0.000180882	2.9961	1.3767	2.87872	8.28251	8.4934	10.1284	8.98994	6.14786	8.13663	18.6964	14.6101	10.2869	85
SAOUHSC_02237									2.51704	5.72408	3.33733e-13	1.74236	3.34582	1.10802e-09	3.329	2.47807	1.43936	8.10246	15.8909	11.9942	7.70566	5.62464	9.28085	16.7074	20.1045	13.1775	86
SAOUHSC_02238 OrfC	NCTC8325-4phi13Kana-CLCsRNAphi13	complement(1984213..1984827)	-1.72869	-3.31426	0	-1.32978	-2.51365	5.18636e-09							107.527	114.68	84.511	54.1964	53.0153	42.5127	54.8386	59.5165	72.9754	36.7298	34.8395	28.2253	87
SAOUHSC_02239 int3									2.33466	5.04431	0.000492733	1.47	2.77022	2.94696e-05	0.6658	0.688352	0.616869	2.70082	3.15078	2.93191	1.79799	1.30805	2.9241	3.18237	4.37054	3.31562	88
S863															0	0	0	0	0	0	0	0	0	0	0	0	89
SAOUHSC_02240 hlb						-1.24693	-2.37336	0.000960301	3.57393	11.9086	1.45101e-14	3.0091	8.05062	0	1.3316	2.20273	2.6731	29.709	13.562	15.5924	2.95384	1.83128	3.43264	16.0444	17.9817	10.627	90
